# Supplementary material for: Parasitic Infections in Stranded Whales and Dolphins in Canary Islands (2018–2022): An Update
Source: Animals (Basel). 2024 Nov 23;14(23):3377. doi: 10.3390/ani14233377 (PMC11640159; doi:10.3390/ani14233377)
Supplement: Supplementary file 1 [file animals-14-03377-s001.zip]

Archive with 1 entries (1 files):
- animals-3314908-supplementary.pdf
